# Supplementary material for: Tuning Matters: Comparing Lambda Optimization Approaches for Ridge Regression in Genomic Prediction
Source: Genes (Basel). 2025 May 23;16(6):618. doi: 10.3390/genes16060618 (PMC12193363; doi:10.3390/genes16060618)
Supplement: Supplementary file 1 [file genes-16-00618-s001.zip]

Archive with 1 entries (1 files):
- genes-3649335-supplementary.pdf
